# Supplementary material for: High unexpected genetic diversity of a narrow endemic terrestrial mollusc
Source: PeerJ. 2017 Mar 16;5:e3069. doi: 10.7717/peerj.3069 (PMC5357342; doi:10.7717/peerj.3069)
Supplement: Table S3 [file peerj-05-3069-s003.xlsx]

## Sheet: Sheet1
Individuals	ITS Haplotype	COI Haplotype	COI Lineage	ITS Lineage	site code
BC7612		Hap_42	-		3
BC7538	Hap_12	Hap_07	D	S	1
BC7539	Hap_04	Hap_16	D	R	1
BC7544	Hap_10	Hap_17	D	R	1
BC7545	Hap_02	Hap_18	D	R	1
BC7550		Hap_19	D		1
BC7552	Hap_04	Hap_20	D	R	1
BC7553	Hap_04	Hap_21	D	R	1
BC7555		Hap_21	D		1
BC7580		Hap_29	D		1
BC7581		Hap_30	D		1
BC7582		Hap_30	D		1
BC7584		Hap_30	D		1
BC7585		Hap_30	D		1
BC7586		Hap_29	D		1
BC7588		Hap_31	D		1
BC7589		Hap_30	D		1
BC7591	Hap_03	Hap_30	D	R	1
BC7593		Hap_30	D		1
BC7594		Hap_31	D		1
BC7318	Hap_01	Hap_01	D	R	2
BC7319	Hap_01	Hap_01	D	R	2
BC7320	Hap_05	Hap_01	D	R	2
BC7321	Hap_01	Hap_01	D	R	2
BC7322	Hap_03	Hap_01	D	R	2
BC7323	Hap_01	Hap_01	D	R	2
BC7325	Hap_01	Hap_01	D	R	2
BC7327	Hap_01	Hap_02	D	R	2
BC7328	Hap_01	Hap_01	D	R	2
BC7329	Hap_01	Hap_01	D	R	2
BC7330	Hap_01	Hap_01	D	R	2
BC7522	Hap_13	Hap_07	D	R	2
BC7531	Hap_01	Hap_12	D	R	2
BC7532	Hap_11	Hap_13	D	S	2
BC7601		Hap_35	D		3
BC7608		Hap_39	D		3
BC7610		Hap_40	D		3
BC7359	Hap_06	Hap_05	C	R	2
BC7523	Hap_04	Hap_08	C	R	2
BC7525		Hap_10	C		2
BC7526	Hap_01	Hap_10	C	R	2
BC7607		Hap_38	C		3
BC7611		Hap_41	C		3
BC7560	Hap_08	Hap_22	C	R	4
BC7564		Hap_24	A		1
BC7567		Hap_25	A		1
BC7569		Hap_26	A		1
BC7571		Hap_25	A		1
BC7573		Hap_25	A		1
BC7579		Hap_25	A		1
BC7595		Hap_25	A		1
BC7617		Hap_25	A		3
BC7570		Hap_27	B		1
BC7572		Hap_28	B		1
BC7587		Hap_03	B		1
BC7592		Hap_33	B		1
BC7357		Hap_03	B		2
BC7358		Hap_04	B		2
BC7360	Hap_07	Hap_04	B	R	2
BC7361	Hap_09	Hap_06	B	R	2
BC7524	Hap_04	Hap_09	B	R	2
BC7528	Hap_03	Hap_03	B	R	2
BC7530	Hap_08	Hap_11	B	R	2
BC7614		Hap_09	B		3
BC7561		Hap_23	B		4
BC7590		Hap_32	E		1
BC7533	Hap_03	Hap_14	E	R	2
BC7534	Hap_01	Hap_15	E	R	2
BC7600		Hap_34	E		3
BC7602		Hap_36	E		3
BC7604		Hap_37	E		3
BC7606		Hap_14	E		3
BC7616		Hap_14	E		3
BC7543	Hap_01			R
BC7548	Hap_04			R
BC7551	Hap_04			R
